# Supplementary material for: Rapid mimicry of trunk and head movements during play in African Savanna elephants (Loxodonta africana)
Source: Sci Rep. 2025 May 9;15:16263. doi: 10.1038/s41598-025-01067-2 (PMC12064687; doi:10.1038/s41598-025-01067-2)
Supplement: Supplementary file 2 — Supplementary Material 2 [file 41598_2025_1067_MOESM2_ESM.xlsx]

## Sheet: Foglio1
Responder identity	number of congruent responses in Post Movement condition	number of congruent responses in Matched Control condition		Responder identity	number of NON congruent responses in Post Movement condition	number of NON congruent responses in Matched Control condition
JMR	3	0		JMR	0	0
KIR	2	2		KIR	0	0
MAR	2	0		MAR	2	0
MTN	8	1		MTN	7	0
PAM	7	0		PAM	3	0
SAJ	4	1		SAJ	0	0
TBI	4	0		TBI	4	0
TOZ	4	1		TOZ	7	1
