# Supplementary material for: Rapid mimicry of trunk and head movements during play in African Savanna elephants (Loxodonta africana)
Source: Sci Rep. 2025 May 9;15:16263. doi: 10.1038/s41598-025-01067-2 (PMC12064687; doi:10.1038/s41598-025-01067-2)
Supplement: Supplementary file 3 — Supplementary Material 3 [file 41598_2025_1067_MOESM3_ESM.xlsx]

## Sheet: Sheet1
Responder identity	weighted indegree centrality value for Rapid Motor Mimicry social network	weighted indegree centrality value for Play Contagion social network
Infinita	0	0
Martin	1.67	1
Toranzo	1.27	0.5
Maruca	1.5	1
Saja	1	3
Toribio	0.5	1
Pamba	1.67	2
Jumar	1.5	1
kira	1	0.83
Kenia	0	0
Zambi	0	0
Hilda	0	0.53
Penny	0	0
Brisa	0	0
Jums	0	0.33
