# Supplementary material for: Rapid mimicry of trunk and head movements during play in African Savanna elephants (Loxodonta africana)
Source: Sci Rep. 2025 May 9;15:16263. doi: 10.1038/s41598-025-01067-2 (PMC12064687; doi:10.1038/s41598-025-01067-2)
Supplement: Supplementary file 4 — Supplementary Material 4 [file 41598_2025_1067_MOESM4_ESM.csv]

T	R	sexT	sexR	ageT	ageR	duration	bond	ptm01
MTN	PAM	0	1	10	10	548	0,1136	1
TOZ	SAJ	0	1	3	5	30	0,0306	0
INF	MTN	1	0	17	10	335	0,0174	0
INF	MTN	1	0	17	10	335	0,0174	1
MTN	PAM	0	1	10	10	230	0,1136	1
PAM	MTN	1	0	10	10	479	0,083	0
SAJ	TOZ	1	0	5	4	548	0,07	0
TOZ	SAJ	0	1	3	5	548	0,0306	0
TOZ	MTN	0	0	3	10	95	0,0524	1
PAM	MTN	1	0	10	10	104	0,083	1
MTN	PAM	0	1	10	10	230	0,1136	1
TBI	TOZ	0	0	4	4	736	0,0436	1
MTN	PAM	0	1	10	10	360	0,1136	1
PAM	MTN	0	0	10	10	360	0,083	1
MTN	PAM	0	1	10	10	360	0,1136	1
MTN	PAM	0	1	10	10	516	0,1136	1
TOZ	TBI	0	0	4	4	302	0,0524	1
TOZ	TBI	0	0	4	4	24	0,0524	1
TOZ	MAR	0	1	4	2	92	0,0394	0
PAM	MTN	1	0	10	10	1551	0,083	0
MTN	PAM	0	1	10	10	1551	0,1136	1
PAM	MTN	1	0	10	10	165	0,083	1
MTN	PAM	0	1	10	10	165	0,1136	0
MTN	JMR	0	0	10	25	355	0,0305	0
TOZ	TBI	0	0	4	4	436	0,0524	1
TOZ	TBI	0	0	4	4	436	0,0524	0
TBI	TOZ	0	0	4	4	313	0,0436	0
TOZ	TBI	0	0	4	4	656	0,0524	0
PAM	MTN	1	0	10	10	460	0,083	1
SAJ	TOZ	1	0	5	4	256	0,07	1
TOZ	SAJ	0	1	4	5	397	0,0306	1
SAJ	PAM	1	1	5	10	397	0,0262	1
TBI	TOZ	0	0	4	4	1139	0,0436	1
TOZ	TBI	0	0	4	4	1139	0,0524	0
MTN	PAM	0	1	10	10	120	0,1136	1
TOZ	MTN	0	0	4	10	1198	0,0524	1
TOZ	MTN	0	0	4	10	1198	0,0524	1
MTN	TOZ	0	0	10	4	1198	0,0305	1
TOZ	SAJ	0	1	4	5	360	0,0306	0
JMR	KIR	0	1	25	27	255	0,035	1
JMR	KIR	0	1	25	27	255	0,035	1
TOZ	TBI	0	0	4	4	392	0,0524	1
MTN	JMR	0	0	10	25	91	0,0305	1
TBI	TOZ	0	0	4	4	196	0,0436	1
TOZ	TBI	0	0	4	4	196	0,0524	1
TBI	TOZ	0	0	4	4	196	0,0436	1
MTN	TOZ	0	0	10	4	28	0,0305	1
TOZ	MTN	0	0	4	10	28	0,0524	0
MTN	TOZ	0	0	10	4	28	0,0305	1
TOZ	MTN	0	0	4	10	28	0,0524	1
SAJ	MTN	1	0	5	10	214	0,0655	1
SAJ	MAR	1	1	5	2	455	0,0481	0
TBI	INF	0	1	4	17	488	0	0
KIR	JMR	1	0	27	25	516	0,0743	0
PAM	MTN	1	0	10	10	98	0,083	0
PAM	TOZ	1	0	10	4	7	0,0262	1
TBI	MAR	0	1	4	2	721	0,0655	1
TBI	MAR	0	1	4	2	982	1,0655	1
